# Supplementary material for: Impact of Postoperative Changes in Brain Anatomy on Target Volume Delineation for High-Grade Glioma
Source: Cancers (Basel). 2023 May 19;15(10):2840. doi: 10.3390/cancers15102840 (PMC10216722; doi:10.3390/cancers15102840)
Supplement: Supplementary file 1 [file cancers-15-02840-s001.zip]

Archive with 1 entries (1 files):
- cancers-2383644-supplementary.pdf
